# Supplementary material for: Design, Dynamic Modeling, and Motion Analysis of a Frog-Inspired Hybrid-Driven Amphibious Robot
Source: Sensors (Basel). 2026 Jun 24;26(13):3995. doi: 10.3390/s26133995 (PMC13364168; doi:10.3390/s26133995)
Supplement: Supplementary file 1 [file sensors-26-03995-s001.zip]

Archive with 17 entries (15 files):
- Datas S1-S6 Data acquisition control program/
- Datas S1-S6 Data acquisition control program/Data S1.ino
- Datas S1-S6 Data acquisition control program/Data S2.ino
- Datas S1-S6 Data acquisition control program/Data S3.ino
- Datas S1-S6 Data acquisition control program/Data S4.ino
- Datas S1-S6 Data acquisition control program/Data S5.ino
- Datas S1-S6 Data acquisition control program/Data S6.ino
- Experiment videos S1~S4/
- Experiment videos S1~S4/Video S1.mp4
- Experiment videos S1~S4/Video S2.mp4
- Experiment videos S1~S4/Video S3.mp4
- Experiment videos S1~S4/Video S4.mp4
- Files  S1  Detailed Derivation of Model Formulas.pdf
- Files  S2  Main Control Hardware System.pdf
- Files  S5  Detailed Data Acquisition Procedures.pdf
- Files S3  Design of the robot's waterproof seal.pdf
- Files S4 The Overall Stability of the Robot in Water.pdf
