# Supplementary material for: Design, Dynamic Modeling, and Motion Analysis of a Frog-Inspired Hybrid-Driven Amphibious Robot
Source: Sensors (Basel). 2026 Jun 24;26(13):3995. doi: 10.3390/s26133995 (PMC13364168; doi:10.3390/s26133995)
Supplement: Supplementary file 1 [file sensors-26-03995-s001.zip › Datas S1-S6 Data acquisition control program/Data S1.ino]

#include <Servo.h>
Servo duoji1;  // create servo object to control a servo，定义：舵机名字1
Servo duoji2;
Servo duoji3;
Servo duoji4; 
Servo duoji5;
Servo duoji6; 
Servo duoji7;
Servo duoji8; 


int DianHuo1= A7; //定义点火脚号
int DianHuo2= A9; //定义点火脚号

int M;
 int B;
 int n;
 int m;
void setup() 
{

Serial.begin(9600); //打开串口数据

duoji1.attach(A8);//规定舵机引脚 ,左侧舵机（绕垂直方向）；
duoji3.attach(A4);//规定舵机引脚 ,左侧舵机（绕横向）；·
duoji4.attach(A2);//规定舵机引脚 ,左侧舵机（绕横向）；
duoji7.attach(A0);//规定舵机引脚 ,左侧舵机（绕横向）；

 duoji2.attach(A6);//规定舵机引脚 ,右侧舵机（绕垂直方向）；
 duoji5.attach(A5);//规定舵机引脚 ,右侧舵机（绕横向）；
 duoji6.attach(A3);//规定舵机引脚 ,右侧舵机（绕垂直方向）；
 duoji8.attach(A1);//规定舵机引脚 ,右侧舵机（绕垂直方向）；

pinMode(DianHuo1, OUTPUT); //定义点火引脚为输出
pinMode(DianHuo2, OUTPUT); //定义点火引脚为输出

}
void loop() {   

digitalWrite(DianHuo1, HIGH); //启动引脚TrigPin输出低电平
digitalWrite(DianHuo2, HIGH); //启动引脚TrigPin输出低电平
   
 duoji1.write(40);//上肢-下
 
 duoji3.write(140); 
 duoji4.write(0);//上肢-下
 duoji7.write(25);//左脚蹼


 duoji2.write(140); 
 duoji5.write(45); 
 duoji6.write(170);//上肢-下
duoji8.write(155);//右脚蹼

  delay(8000);  //延迟1000us
 
 // while(1);//这个是暂停语句

 

for(M =0; M <= 8;M +=1) 
             {

duoji7.write(100);//左脚蹼
 duoji8.write(80);//右脚蹼

 for(B =0; B <= 120;B +=1) 
             {
          n=B;  
         m=170-B;
          duoji4.write(n); 
          duoji6.write(m); 
           delay(5);  
   
             }   //向后蹬腿

   delay(7000);  //延迟1000us
 
 duoji7.write(25);//左脚蹼
 duoji8.write(155);//右脚蹼


 for(B =120; B >= 0;B -=1) 
             {
          n=B;  
         m=170-B;
          duoji4.write(n); 
          duoji6.write(m); 
           delay(100);  
             }   //向后蹬腿


             }


 while(1);//这个是暂停语句


/*//  while(1){
  //1与2舵机调试位于中间状态       
  
 //duoji1.write(0);
 //duoji4.write(180); 
 //  delay(2000);  
 //while(1);//这个是暂停语句
 
digitalWrite(DianHuo1, LOW); //启动引脚TrigPin输出高电平
digitalWrite(DianHuo2, LOW); //启动引脚TrigPin输出高电平  
duoji1.write(25);//前肢--左
duoji2.write(135);  
//duoji3.write(60);//后肢-上-左
//duoji5.write(180);  
delay(60); //延迟10us

digitalWrite(DianHuo1, HIGH); //启动引脚TrigPin输出低电平
digitalWrite(DianHuo2, HIGH); //启动引脚TrigPin输出
 delay(100);  //延迟1000us


 while(1);//这个是暂停语句

 // }

 delay(4000);  //延迟1000us
 duoji1.write(50);//前肢-左
duoji4.write(140); 


 }              
while(1);//这个是暂停语句

a1=duoji4*m/duoji6;
a2=duoji1*m/duoji3;
a3=duoji3*m/duoji2;
}
