# Supplementary material for: Design, Dynamic Modeling, and Motion Analysis of a Frog-Inspired Hybrid-Driven Amphibious Robot
Source: Sensors (Basel). 2026 Jun 24;26(13):3995. doi: 10.3390/s26133995 (PMC13364168; doi:10.3390/s26133995)
Supplement: Supplementary file 1 [file sensors-26-03995-s001.zip › Datas S1-S6 Data acquisition control program/Data S3.ino]

#include <Servo.h>

// 创建两个舵机对象
//Servo servo1;
//Servo servo2;
int DianHuo1= A7; //定义点火脚号
int DianHuo2= A9; //定义点火脚号

Servo duoji3;   //髋关节两个舵机
Servo duoji5;

Servo duoji4;    //踝关节两个舵机
Servo duoji6; 

Servo duoji7;     //脚蹼两个舵机
Servo duoji8; 

// 定义舵机连接的引脚
const int duoji3Pin = A4;   //髋关节两个舵机(左侧)
const int duoji5Pin = A5;   //右侧

const int duoji4Pin = A2;   //踝关节两个舵机(左侧)
const int duoji6Pin = A3;   //右侧

const int duoji7Pin = A0;   //脚蹼两个舵机(左侧)
const int duoji8Pin = A1;   


int M;
int B;
int C;


//int sp3;
//int sp5;

// 定义舵机转动的速度
float speed3 ;  // 舵机A4的转动速度     //髋关节两个舵机(左侧)
float speed5;  // 舵机A5的转动速度     

float speed4 ;  // 舵机A2的转动速度      //踝关节两个舵机(左侧)
float speed6 ;  // 舵机A3的转动速度

// 定义舵机的初始位置
float pos3 = 140;       // 舵机A4        //髋关节两个舵机(左侧)
float pos5 = 45;       // 舵机A5

float pos4 = 10;      // 舵机A2           //踝关节两个舵机(左侧)
float pos6 = 180;    // 舵机A3

float pos7 = 25;      // 舵机A0           //踝关节两个舵机(左侧)
float pos8 = 155;    // 舵机A1


void setup() {

Serial.begin(115200); //打开串口数据
pinMode(DianHuo1, OUTPUT); //定义点火引脚为输出
pinMode(DianHuo2, OUTPUT); //定义点火引脚为输出

  // 将舵机对象附加到相应的引脚
  duoji3.attach(duoji3Pin);     //髋关节两个舵机
  duoji5.attach(duoji5Pin);

  duoji4.attach(duoji4Pin);    //踝关节两个舵机
  duoji6.attach(duoji6Pin);
  
  duoji7.attach(duoji7Pin);    //脚蹼两个舵机
  duoji8.attach(duoji8Pin);

  // 将舵机移动到初始位置
  duoji3.write(pos3);         //髋关节两个舵机
  duoji5.write(pos5);

  duoji4.write(pos4);         //踝关节两个舵机
  duoji6.write(pos6);

  duoji7.write(pos7);         //脚蹼两个舵机
  duoji8.write(pos8);

digitalWrite(DianHuo1, HIGH); //启动引脚TrigPin输出低电平
digitalWrite(DianHuo2, HIGH); //启动引脚TrigPin输出低电平

delay(8000); 
 //while(1);//这个是暂停语句
}

void loop() {

//初始打开
 
  for(C =0; C <= 10;C +=1) 
  {
 
 speed3 = 0;  // 舵机A4的转动速度     //髋关节两个舵机(左侧)
 speed5 = 0;  // 舵机A5的转动速度     

 speed4 = 0;  // 舵机A2的转动速度      //踝关节两个舵机(左侧)
 speed6 = 0;  // 舵机A3的转动速度
 duoji7.write(100);//左脚蹼
 duoji8.write(80);//右脚蹼
 delay(300);
 // while(1);//这个是暂停语句
  for(M =1; M <= 6;M +=1) 
   {
  // 控制舵机1的转动

  speed3=speed3+1;
  speed5=speed5+1;  
  pos3 -= speed3;  //140          //髋关节两个舵机
  pos5 += speed5; //45
  
  if (pos5 >= 145 ) {
    pos5 = 145;  
    pos3 = 40; 
  }

  // 控制舵机2的转动
 
  speed4=speed4+4.2;
  speed6=speed6+4.2;  

  pos4 += speed4;  //0           //踝关节两个舵机
  pos6 -= speed6;  //180

  if (pos6 <= 0 ) {
    pos6 = 0;  // 反转方向
    pos4 = 180;
  }

  // 同时控制两个舵机的转动
  duoji3.write(pos3);        //髋关节两个舵机
  duoji5.write(pos5);

  duoji4.write(pos4);      //踝关节两个舵机
  duoji6.write(pos6);

  
  // 调整延时以控制速度
  delay(90);

 // Serial.print("Value3:");
 // Serial.print("Value4:");
  
 // Serial.print(speed3); // print out the value you read:
  //Serial.print(pos4); // print out the value you read:
 // Serial.println("kpa");
 // Serial.println("kpa");

  }
  //while(1);//这个是暂停语句

for(M =7; M <= 10;M +=1) 
   {
  // 控制舵机1的转动

  speed3=speed3+1;
  speed5=speed5+1;  
  pos3 -= speed3;  //140          //髋关节两个舵机
  pos5 += speed5; //45
  
  if (pos5 >= 145 ) {
    pos5 = 145;  
    pos3 = 40; 
  }

  // 控制舵机2的转动
 
  speed4 = 14;  // 舵机A2的转动速度      //踝关节两个舵机(左侧)
  speed6 = 14;  // 舵机A3的转动速度 
  speed4=speed4-1;
  speed6=speed6-1;  

  pos4 += speed4;  //0           //踝关节两个舵机
  pos6 -= speed6;  //180

  if (pos6 <= 0 ) {
    pos6 = 0;  // 反转方向
    pos4 = 180;
  }

  // 同时控制两个舵机的转动
  duoji3.write(pos3);        //髋关节两个舵机
  duoji5.write(pos5);

  duoji4.write(pos4);      //踝关节两个舵机
  duoji6.write(pos6);

  
  // 调整延时以控制速度
  delay(90);

 // Serial.print("Value3:");
 // Serial.print("Value4:");
  
 // Serial.print(speed3); // print out the value you read:
  //Serial.print(pos4); // print out the value you read:
 // Serial.println("kpa");
 // Serial.println("kpa");

  }
 // while(1);//这个是暂停语句


  for(M =9; M >= 1;M -=1) 
   {
  // 控制舵机1的转动

 speed3=speed3-1;
 speed5=speed5-1;  
  pos3 -= speed3;  //140          //髋关节两个舵机
  pos5 += speed5; //45
  
  if (pos5 >= 145 ) {
    pos5 = 145;  
    pos3 = 40; 
  }

  // 控制舵机2的转动
 // speed4 = 25.4;  // 舵机A2的转动速度      //踝关节两个舵机(左侧)
  //speed6 = 25.4;  // 舵机A3的转动速度 


  speed4=speed4-1;
  speed6=speed6-1;  

  pos4 += speed4;  //0           //踝关节两个舵机
  pos6 -= speed6;  //180

  if (pos6 <= 0 ) {
    pos6 = 0;  // 反转方向
    pos4 = 180;
  }

  // 同时控制两个舵机的转动
  duoji3.write(pos3);        //髋关节两个舵机
  duoji5.write(pos5);

  duoji4.write(pos4);      //踝关节两个舵机
  duoji6.write(pos6);

  
  // 调整延时以控制速度
  delay(90);
  }

// while(1);//这个是暂停语句


 duoji7.write(25);//左脚蹼
 duoji8.write(155);//右脚蹼
 delay(7000);
   
 for(B =1; B <= 50;B +=1) 
   {
  
    speed3 = 2;  // 舵机A4的转动速度     //髋关节两个舵机(左侧)
    speed5 = 2;  // 舵机A5的转动速度     

     speed4 = 3;  // 舵机A2的转动速度      //踝关节两个舵机(左侧)
     speed6 = 3;  // 舵机A3的转动速度
  
  
  // 控制舵机1的转动
  pos3 += speed3;  //40          //髋关节两个舵机
  pos5 -= speed5; //145
  
  if (pos5 <= 45 ) {
    pos5 = 45;  
    pos3 = 140; 
  }

  // 控制舵机2的转动
  pos4 -= speed4;  //180           //踝关节两个舵机
  pos6 += speed6;  //0

  if (pos6 >= 180 ) {
    pos6 = 180;  // 反转方向
    pos4 = 0;
  }

  // 同时控制两个舵机的转动
  duoji3.write(pos3);        //髋关节两个舵机
  duoji5.write(pos5);

  duoji4.write(pos4);      //踝关节两个舵机
  duoji6.write(pos6);

  // 调整延时以控制速度
  delay(150);
  }
 //while(1);//这个是暂停语句
}
height=bmp.readAltitude(basePressure);//用高度变化估算垂直方向移动长度
floatdeltaH=height-lastHeight;
length+=abs(deltaH);
lastHeight=height;
Serial.print("高度:");
Serial.print(height);
Serial.print("m\t");
Serial.print("累计长度:");
Serial.print(length);
Serial.println("m");delay(200)

}
