# Supplementary material for: Design, Dynamic Modeling, and Motion Analysis of a Frog-Inspired Hybrid-Driven Amphibious Robot
Source: Sensors (Basel). 2026 Jun 24;26(13):3995. doi: 10.3390/s26133995 (PMC13364168; doi:10.3390/s26133995)
Supplement: Supplementary file 1 [file sensors-26-03995-s001.zip › Datas S1-S6 Data acquisition control program/Data S4.ino]

#include <Servo.h>

// 创建两个舵机对象
//Servo servo1;
//Servo servo2;
int DianHuo1= A7; //定义点火脚号
int DianHuo2= A9; //定义点火脚号

Servo duoji3;   //髋关节两个舵机
Servo duoji5;

Servo duoji4;    //踝关节两个舵机
Servo duoji6; 

Servo duoji7;     //脚蹼两个舵机
Servo duoji8; 

// 定义舵机连接的引脚
const int duoji3Pin = A4;   //髋关节两个舵机(左侧)
const int duoji5Pin = A5;   //右侧

const int duoji4Pin = A2;   //踝关节两个舵机(左侧)
const int duoji6Pin = A3;   //右侧


const int duoji7Pin = A0;   //脚蹼两个舵机(左侧)
const int duoji8Pin = A1;   


int M;
int B;
int C;
int F;


//int sp3;
//int sp5;

// 定义舵机转动的速度
float speed3 ;  // 舵机A4的转动速度     //髋关节两个舵机(左侧)
float speed5;  // 舵机A5的转动速度     

float speed4 ;  // 舵机A2的转动速度      //踝关节两个舵机(左侧)
float speed6 ;  // 舵机A3的转动速度

// 定义舵机的初始位置
float pos3 = 140;       // 舵机A4        //髋关节两个舵机(左侧)
float pos5 = 45;       // 舵机A5

float pos4 = 10;      // 舵机A2           //踝关节两个舵机(左侧)
float pos6 = 180;    // 舵机A3

float pos7 = 25;      // 舵机A0           //脚蹼节两个舵机(左侧)
float pos8 = 155;    // 舵机A1


void setup() {

Serial.begin(115200); //打开串口数据
pinMode(DianHuo1, OUTPUT); //定义点火引脚为输出
pinMode(DianHuo2, OUTPUT); //定义点火引脚为输出

  // 将舵机对象附加到相应的引脚
  duoji3.attach(duoji3Pin);     //髋关节两个舵机
  duoji5.attach(duoji5Pin);

  duoji4.attach(duoji4Pin);    //踝关节两个舵机
  duoji6.attach(duoji6Pin);
  
  duoji7.attach(duoji7Pin);    //脚蹼两个舵机
  duoji8.attach(duoji8Pin);

  // 将舵机移动到初始位置
  duoji3.write(pos3);         //髋关节两个舵机
  duoji5.write(pos5);

  duoji4.write(pos4);         //踝关节两个舵机
  duoji6.write(pos6);

  duoji7.write(pos7);         //脚蹼两个舵机
  duoji8.write(pos8);

digitalWrite(DianHuo1, HIGH); //启动引脚TrigPin输出低电平
digitalWrite(DianHuo2, HIGH); //启动引脚TrigPin输出低电平

delay(8000); 
// while(1);//这个是暂停语句
}

void loop() {

//初始打开
 
  for(C =1; C <= 3;C +=1) 
  {
 
 speed3 = 0;  // 舵机A4的转动速度     //髋关节两个舵机(左侧)
 speed5 = 0;  // 舵机A5的转动速度     

 speed4 = 0;  // 舵机A2的转动速度      //踝关节两个舵机(左侧)
 speed6 = 0;  // 舵机A3的转动速度
 duoji7.write(45);//左脚蹼-25,55
 duoji8.write(130);//右脚蹼-155,130
 delay(300);
  while(1);//这个是暂停语句
  for(M =1; M <= 10;M +=1) 
   {
  // 控制舵机1的转动

  speed3=speed3+1;
  speed5=speed5+1;  
  pos3 -= speed3;  //140          //髋关节两个舵机
  pos5 += speed5; //45
  
  if (pos5 >= 145 ) {
    pos5 = 145;  
    pos3 = 40; 
  }

  // 控制舵机2的转动
 
  speed4=speed4+1.8;
  speed6=speed6+1.8;  

  pos4 += speed4;  //0           //踝关节两个舵机
  pos6 -= speed6;  //180

  if (pos6 <= 0 ) {
    pos6 = 0;  // 反转方向
    pos4 = 180;
  }

  // 同时控制两个舵机的转动
  duoji3.write(pos3);        //髋关节两个舵机
  duoji5.write(pos5);

  duoji4.write(pos4);      //踝关节两个舵机
  duoji6.write(pos6);

  
  // 调整延时以控制速度
  delay(100);

 // Serial.print("Value3:");
 // Serial.print("Value4:");
  
 // Serial.print(speed3); // print out the value you read:
  //Serial.print(pos4); // print out the value you read:
 // Serial.println("kpa");
 // Serial.println("kpa");

  }
 // while(1);//这个是暂停语句

  for(M =9; M >= 1;M -=1) 
   {
  // 控制舵机1的转动

 speed3=speed3-1;
 speed5=speed5-1;  
  pos3 -= speed3;  //140          //髋关节两个舵机
  pos5 += speed5; //45
  
  if (pos5 >= 145 ) {
    pos5 = 145;  
    pos3 = 40; 
  }

  // 控制舵机2的转动

  speed4=speed4-1.8;
  speed6=speed6-1.8;  

  pos4 += speed4;  //0           //踝关节两个舵机
  pos6 -= speed6;  //180

  if (pos6 <= 0 ) {
    pos6 = 0;  // 反转方向
    pos4 = 180;
  }

  // 同时控制两个舵机的转动
  duoji3.write(pos3);        //髋关节两个舵机
  duoji5.write(pos5);

  duoji4.write(pos4);      //踝关节两个舵机
  duoji6.write(pos6);

  
  // 调整延时以控制速度
  delay(100);
  }

 //while(1);//这个是暂停语句


 duoji7.write(35);//左脚蹼
 duoji8.write(155);//右脚蹼
 delay(1000);
   
 for(B =1; B <= 50;B +=1) 
   {
  
    speed3 = 2;  // 舵机A4的转动速度     //髋关节两个舵机(左侧)
    speed5 = 2;  // 舵机A5的转动速度     

   //  speed4 = 3;  // 舵机A2的转动速度      //踝关节两个舵机(左侧)
  //   speed6 = 3;  // 舵机A3的转动速度
  
  
  // 控制舵机1的转动
  pos3 += speed3;  //40          //髋关节两个舵机
  pos5 -= speed5; //145
  
  if (pos5 <= 45 ) {
    pos5 = 45;  
    pos3 = 140; 
  }

  // 控制舵机2的转动
 // pos4 -= speed4;  //180           //踝关节两个舵机
 // pos6 += speed6;  //0

  //if (pos6 >= 180 ) {
   // pos6 = 180;  // 反转方向
   // pos4 = 10;
  //}

  // 同时控制两个舵机的转动
  duoji3.write(pos3);        //髋关节两个舵机
  duoji5.write(pos5);

 // duoji4.write(pos4);      //踝关节两个舵机
 // duoji6.write(pos6);

  // 调整延时以控制速度
  delay(30);
  }

for(F =1; F <= 50;F +=1) 
   {
  
  //  speed3 = 2;  // 舵机A4的转动速度     //髋关节两个舵机(左侧)
  //  speed5 = 2;  // 舵机A5的转动速度     

     speed4 = 3.6;  // 舵机A2的转动速度      //踝关节两个舵机(左侧)
     speed6 = 3.6;  // 舵机A3的转动速度
  
  
  // 控制舵机1的转动
  //pos3 += speed3;  //40          //髋关节两个舵机
  //pos5 -= speed5; //145
  
  //if (pos5 <= 45 ) {
   // pos5 = 45;  
   // pos3 = 140; 
  //}

  // 控制舵机2的转动
  pos4 -= speed4;  //180           //踝关节两个舵机
  pos6 += speed6;  //0

  if (pos6 >= 180 ) {
    pos6 = 180;  // 反转方向
    pos4 = 10;
  }

  // 同时控制两个舵机的转动
  //duoji3.write(pos3);        //髋关节两个舵机
  //duoji5.write(pos5);

  duoji4.write(pos4);      //踝关节两个舵机
  duoji6.write(pos6);

  // 调整延时以控制速度
  delay(70);
  }


  
// while(1);//这个是暂停语句
}

//两次直线运动


  for(C =1; C <= 4;C +=1) 
  {
 
 speed3 = 0;  // 舵机A4的转动速度     //髋关节两个舵机(左侧)
 speed5 = 0;  // 舵机A5的转动速度     

 speed4 = 0;  // 舵机A2的转动速度      //踝关节两个舵机(左侧)
 speed6 = 0;  // 舵机A3的转动速度
 duoji7.write(55);//左脚蹼-25
 duoji8.write(155);//右脚蹼-155
 delay(300);
 // while(1);//这个是暂停语句
  for(M =1; M <= 10;M +=1) 
   {
  // 控制舵机1的转动

  speed3=speed3+1;
  speed5=speed5+1;  
  pos3 -= speed3;  //140          //髋关节两个舵机
  pos5 += speed5; //45
  
  if (pos5 >= 145 ) {
    pos5 = 145;  
    pos3 = 40; 
  }

  // 控制舵机2的转动
 
  speed4=speed4+1.8;
  speed6=speed6+1.8;  

  pos4 += speed4;  //0           //踝关节两个舵机
  pos6 -= speed6;  //180

  if (pos6 <= 0 ) {
    pos6 = 0;  // 反转方向
    pos4 = 180;
  }

  // 同时控制两个舵机的转动
  duoji3.write(pos3);        //髋关节两个舵机
 // duoji5.write(pos5);

  duoji4.write(pos4);      //踝关节两个舵机
  //duoji6.write(pos6);

  
  // 调整延时以控制速度
  delay(100);

 // Serial.print("Value3:");
 // Serial.print("Value4:");
  
 // Serial.print(speed3); // print out the value you read:
  //Serial.print(pos4); // print out the value you read:
 // Serial.println("kpa");
 // Serial.println("kpa");

  }
 // while(1);//这个是暂停语句

  for(M =9; M >= 1;M -=1) 
   {
  // 控制舵机1的转动

 speed3=speed3-1;
 speed5=speed5-1;  
  pos3 -= speed3;  //140          //髋关节两个舵机
  pos5 += speed5; //45
  
  if (pos5 >= 145 ) {
    pos5 = 145;  
    pos3 = 40; 
  }

  // 控制舵机2的转动

  speed4=speed4-1.8;
  speed6=speed6-1.8;  

  pos4 += speed4;  //0           //踝关节两个舵机
  pos6 -= speed6;  //180

  if (pos6 <= 0 ) {
    pos6 = 0;  // 反转方向
    pos4 = 180;
  }

  // 同时控制两个舵机的转动
  duoji3.write(pos3);        //髋关节两个舵机
 // duoji5.write(pos5);

  duoji4.write(pos4);      //踝关节两个舵机
 // duoji6.write(pos6);

  
  // 调整延时以控制速度
  delay(100);
  }

 //while(1);//这个是暂停语句


 duoji7.write(35);//左脚蹼
 duoji8.write(155);//右脚蹼
 delay(1000);
   
 for(B =1; B <= 50;B +=1) 
   {
  
    speed3 = 2;  // 舵机A4的转动速度     //髋关节两个舵机(左侧)
    speed5 = 2;  // 舵机A5的转动速度     

   //  speed4 = 3;  // 舵机A2的转动速度      //踝关节两个舵机(左侧)
  //   speed6 = 3;  // 舵机A3的转动速度
  
  
  // 控制舵机1的转动
  pos3 += speed3;  //40          //髋关节两个舵机
  pos5 -= speed5; //145
  
  if (pos5 <= 45 ) {
    pos5 = 45;  
    pos3 = 140; 
  }

  // 控制舵机2的转动
 // pos4 -= speed4;  //180           //踝关节两个舵机
 // pos6 += speed6;  //0

  //if (pos6 >= 180 ) {
   // pos6 = 180;  // 反转方向
   // pos4 = 10;
  //}

  // 同时控制两个舵机的转动
  duoji3.write(pos3);        //髋关节两个舵机
  //duoji5.write(pos5);

 // duoji4.write(pos4);      //踝关节两个舵机
 // duoji6.write(pos6);

  // 调整延时以控制速度
  delay(30);
  }

for(F =1; F <= 50;F +=1) 
   {
  
  //  speed3 = 2;  // 舵机A4的转动速度     //髋关节两个舵机(左侧)
  //  speed5 = 2;  // 舵机A5的转动速度     

     speed4 = 3.6;  // 舵机A2的转动速度      //踝关节两个舵机(左侧)
     speed6 = 3.6;  // 舵机A3的转动速度
  
  
  // 控制舵机1的转动
  //pos3 += speed3;  //40          //髋关节两个舵机
  //pos5 -= speed5; //145
  
  //if (pos5 <= 45 ) {
   // pos5 = 45;  
   // pos3 = 140; 
  //}

  // 控制舵机2的转动
  pos4 -= speed4;  //180           //踝关节两个舵机
  pos6 += speed6;  //0

  if (pos6 >= 180 ) {
    pos6 = 180;  // 反转方向
    pos4 = 10;
  }

  // 同时控制两个舵机的转动
  //duoji3.write(pos3);        //髋关节两个舵机
  //duoji5.write(pos5);

  duoji4.write(pos4);      //踝关节两个舵机
 // duoji6.write(pos6);

  // 调整延时以控制速度
  delay(70);
  }


  
// while(1);//这个是暂停语句
}
//转弯运动

for(C =1; C <= 1;C +=1) 
  {
 
 speed3 = 0;  // 舵机A4的转动速度     //髋关节两个舵机(左侧)
 speed5 = 0;  // 舵机A5的转动速度     

 speed4 = 0;  // 舵机A2的转动速度      //踝关节两个舵机(左侧)
 speed6 = 0;  // 舵机A3的转动速度
 duoji7.write(115);//左脚蹼-25
 duoji8.write(45);//右脚蹼-155
 delay(300);
 // while(1);//这个是暂停语句
  for(M =1; M <= 10;M +=1) 
   {
  // 控制舵机1的转动

  speed3=speed3+1;
  speed5=speed5+1;  
  pos3 -= speed3;  //140          //髋关节两个舵机
  pos5 += speed5; //45
  
  if (pos5 >= 145 ) {
    pos5 = 145;  
    pos3 = 40; 
  }

  // 控制舵机2的转动
 
  speed4=speed4+1.8;
  speed6=speed6+1.8;  

  pos4 += speed4;  //0           //踝关节两个舵机
  pos6 -= speed6;  //180

  if (pos6 <= 0 ) {
    pos6 = 0;  // 反转方向
    pos4 = 180;
  }

  // 同时控制两个舵机的转动
  duoji3.write(pos3);        //髋关节两个舵机
  duoji5.write(pos5);

  duoji4.write(pos4);      //踝关节两个舵机
  duoji6.write(pos6);

  
  // 调整延时以控制速度
  delay(20);

 // Serial.print("Value3:");
 // Serial.print("Value4:");
  
 // Serial.print(speed3); // print out the value you read:
  //Serial.print(pos4); // print out the value you read:
 // Serial.println("kpa");
 // Serial.println("kpa");

  }
 // while(1);//这个是暂停语句

  for(M =9; M >= 1;M -=1) 
   {
  // 控制舵机1的转动

 speed3=speed3-1;
 speed5=speed5-1;  
  pos3 -= speed3;  //140          //髋关节两个舵机
  pos5 += speed5; //45
  
  if (pos5 >= 145 ) {
    pos5 = 145;  
    pos3 = 40; 
  }

  // 控制舵机2的转动

  speed4=speed4-1.8;
  speed6=speed6-1.8;  

  pos4 += speed4;  //0           //踝关节两个舵机
  pos6 -= speed6;  //180

  if (pos6 <= 0 ) {
    pos6 = 0;  // 反转方向
    pos4 = 180;
  }

  // 同时控制两个舵机的转动
  duoji3.write(pos3);        //髋关节两个舵机
  duoji5.write(pos5);

  duoji4.write(pos4);      //踝关节两个舵机
  duoji6.write(pos6);

  
  // 调整延时以控制速度
  delay(20);
  }

 //while(1);//这个是暂停语句


 duoji7.write(55);//左脚蹼
 duoji8.write(155);//右脚蹼
 delay(3000);
   
 for(B =1; B <= 50;B +=1) 
   {
  
    speed3 = 2;  // 舵机A4的转动速度     //髋关节两个舵机(左侧)
    speed5 = 2;  // 舵机A5的转动速度     

   //  speed4 = 3;  // 舵机A2的转动速度      //踝关节两个舵机(左侧)
  //   speed6 = 3;  // 舵机A3的转动速度
  
  
  // 控制舵机1的转动
  pos3 += speed3;  //40          //髋关节两个舵机
  pos5 -= speed5; //145
  
  if (pos5 <= 45 ) {
    pos5 = 45;  
    pos3 = 140; 
  }

  // 控制舵机2的转动
 // pos4 -= speed4;  //180           //踝关节两个舵机
 // pos6 += speed6;  //0

  //if (pos6 >= 180 ) {
   // pos6 = 180;  // 反转方向
   // pos4 = 10;
  //}

  // 同时控制两个舵机的转动
  duoji3.write(pos3);        //髋关节两个舵机
  duoji5.write(pos5);

 // duoji4.write(pos4);      //踝关节两个舵机
 // duoji6.write(pos6);

  // 调整延时以控制速度
  delay(30);
  }

for(F =1; F <= 50;F +=1) 
   {
  
  //  speed3 = 2;  // 舵机A4的转动速度     //髋关节两个舵机(左侧)
  //  speed5 = 2;  // 舵机A5的转动速度     

     speed4 = 3.6;  // 舵机A2的转动速度      //踝关节两个舵机(左侧)
     speed6 = 3.6;  // 舵机A3的转动速度
  
  
  // 控制舵机1的转动
  //pos3 += speed3;  //40          //髋关节两个舵机
  //pos5 -= speed5; //145
  
  //if (pos5 <= 45 ) {
   // pos5 = 45;  
   // pos3 = 140; 
  //}

  // 控制舵机2的转动
  pos4 -= speed4;  //180           //踝关节两个舵机
  pos6 += speed6;  //0

  if (pos6 >= 180 ) {
    pos6 = 180;  // 反转方向
    pos4 = 10;
  }

  // 同时控制两个舵机的转动
  //duoji3.write(pos3);        //髋关节两个舵机
  //duoji5.write(pos5);

  duoji4.write(pos4);      //踝关节两个舵机
  duoji6.write(pos6);

  // 调整延时以控制速度
  delay(70);
  }


  
// while(1);//这个是暂停语句
}

 if(!bmp.begin(0x76)){
        Serial.println("BMP280错误");
        while(1);
    }

    //MPU9250初始化
    mpu.setup(0x68);

    delay(1000);

    // 记录初始气压P0 = bmp.readPressure();

    lastTime = millis();

    Serial.println("开始测量...");
}

void loop() {

    unsigned long now = millis();

    float dt = (now -lastTime) / 1000.0;

    lastTime = now;

    // ===== 高度计算 =====
    floatP = bmp.readPressure();

    height = 44330.0 * (1.0 - pow(P/ P0, 0.1903));

    // ===== 读取加速度 =====
    mpu.update();

    ax = mpu.getAccX() * 9.81;

    // ===== 积分计算=====
    velocity = velocity + ax * dt;

    length = length + velocity * dt;

    // ===== 输出 =====Serial.print("高度: ");
    Serial.print(height);
    Serial.print(" m\t");

    Serial.print("长度: ");Serial.print(length);
    Serial.println(" m");

    delay(50);
}

 

}
