# Supplementary material for: Design, Dynamic Modeling, and Motion Analysis of a Frog-Inspired Hybrid-Driven Amphibious Robot
Source: Sensors (Basel). 2026 Jun 24;26(13):3995. doi: 10.3390/s26133995 (PMC13364168; doi:10.3390/s26133995)
Supplement: Supplementary file 1 [file sensors-26-03995-s001.zip › Datas S1-S6 Data acquisition control program/Data S5.ino]

  #include <Wire.h>
#include <Adafruit_Sensor.h>
#include <Adafruit_BMP085_U.h>
//点火模块设定
int DianHuo1= 02; //定义电磁阀靠着气泵
int DianHuo2= 03; //定气泵
int DianHuo3= 04; //电磁阀靠着储气包
void setup() 
{ 
 
  Serial.begin(9600); //打开串口数据
  
  //点火模块设定
   pinMode(DianHuo1, OUTPUT); //定义点火引脚为输出
   pinMode(DianHuo2, OUTPUT); //定义点火引脚为输出
   pinMode(DianHuo3, OUTPUT); //定义点火引脚为输出   
}


void loop() 
{  
  
    
    while(1)
    {
  
 //点火模块设定
 
  digitalWrite(DianHuo3, HIGH); //启动引脚TrigPin输出高电平 
  digitalWrite(DianHuo1, HIGH); //启动引脚TrigPin输出高电平，打开电磁阀
  digitalWrite(DianHuo2, LOW); //启动引脚TrigPin输出高电平 ，打开泵 
  
  delay(10); //延迟10us
  digitalWrite(DianHuo1, LOW); //启动引脚TrigPin输出低电平，关闭电磁阀
  digitalWrite(DianHuo2, HIGH); //启动引脚TrigPin输出低电平
 
  digitalWrite(DianHuo3, LOW); //启动引脚TrigPin输出高电平    
  delay(1000); //延迟10us
  //第一次

  
   //delay(4000);  //延迟1000us

    //while(1);//这个是暂停语句

// 气压传感器初始化
Adafruit_BMP085_Unified bmp = Adafruit_BMP085_Unified(0x77);

// 控制泵的引脚
const int pumpPin = 9;

// 目标气压，在此处设置你所需的气压值（单位: Pa）
const float targetPressure = 101325; // 示例：常规气压为101325 Pa（相当于1大气压）

void setup() {
    Serial.begin(9600);
    pinMode(pumpPin, OUTPUT);
    digitalWrite(pumpPin, LOW); // 关闭泵

    // 初始化气压传感器
    if (!bmp.begin()) {
        Serial.print("无法找到BMP085传感器！");
        while (1);
    }
}

void loop() {
    sensors_event_t event;
    bmp.getEvent(&event);

    // 如果获取到的压力数据有效
    if (event.pressure) {
        float currentPressure = event.pressure;

        Serial.print("当前气压: ");
        Serial.print(currentPressure);
        Serial.println(" Pa");

        // 判断当前气压与目标气压的关系
        if (currentPressure < targetPressure) {
            Serial.println("充气中...");
            digitalWrite(pumpPin, HIGH); // 打开泵
        } else {
            Serial.println("达到目标气压，停止充气。");
            digitalWrite(pumpPin, LOW); // 关闭泵
        }
    }

    delay(1000); // 每1秒读取一次气压
}
    }
}
