# Supplementary material for: Design, Dynamic Modeling, and Motion Analysis of a Frog-Inspired Hybrid-Driven Amphibious Robot
Source: Sensors (Basel). 2026 Jun 24;26(13):3995. doi: 10.3390/s26133995 (PMC13364168; doi:10.3390/s26133995)
Supplement: Supplementary file 1 [file sensors-26-03995-s001.zip › Datas S1-S6 Data acquisition control program/Data S6.ino]

//点火模块设定
int DianHuo1= 02; //定义电磁阀靠着气泵
int DianHuo2= 03; //定气泵
int DianHuo3= 04; //电磁阀靠着储气包
void setup() 
{ 
 
  Serial.begin(9600); //打开串口数据
  
  //点火模块设定
   pinMode(DianHuo1, OUTPUT); //定义点火引脚为输出
   pinMode(DianHuo2, OUTPUT); //定义点火引脚为输出
   pinMode(DianHuo3, OUTPUT); //定义点火引脚为输出   
}


void loop() 
{  
  
    
    while(1)
    {
  
 //点火模块设定
 
  digitalWrite(DianHuo3, HIGH); //启动引脚TrigPin输出高电平 
  digitalWrite(DianHuo1, HIGH); //启动引脚TrigPin输出高电平，打开电磁阀
  digitalWrite(DianHuo2, LOW); //启动引脚TrigPin输出高电平 ，打开泵 
  
  delay(10); //延迟10us
  digitalWrite(DianHuo1, LOW); //启动引脚TrigPin输出低电平，关闭电磁阀
  digitalWrite(DianHuo2, HIGH); //启动引脚TrigPin输出低电平
 
  digitalWrite(DianHuo3, LOW); //启动引脚TrigPin输出高电平    
  delay(1000); //延迟10us
  //第一次

  
   //delay(4000);  //延迟1000us

   while(1);//立刻停止
   
    }
}
